# Supplementary material for: 2,5-Di­bromo-3,6-dimeth­oxycyclo­hexa-2,5-diene-1,4-dione
Source: Acta Crystallogr Sect E Struct Rep Online. 2014 May 24;70(Pt 6):o715. doi: 10.1107/S1600536814011787 (PMC4051031; doi:10.1107/S1600536814011787)
Supplement: Supplementary file 2 [file e-70-0o715-Isup2.hkl]

# 
# h,k,l, Fc-squared, Fo-squared, sigma(Fo-squared) and status flag 
# 
data_I
_shelx_title '2,5-Dibromo-3,6-dimethoxy-2,5-cyclohexadiene-1,4-dione' 
_shelx_refln_list_code          4 
_shelx_F_calc_maximum      139.87 
_exptl_crystal_F_000       312.00 
_reflns_d_resolution_high  0.7296 
 
loop_ 
 _symmetry_equiv_pos_as_xyz 
 'x, y, z' 
 '-x+1/2, y+1/2, -z+1/2' 
 '-x, -y, -z' 
 'x-1/2, -y-1/2, z-1/2' 
 
_cell_length_a     9.4456 
_cell_length_b     5.4877 
_cell_length_c    10.0341 
_cell_angle_alpha  90.000 
_cell_angle_beta  113.846 
_cell_angle_gamma  90.000 
 
_shelx_F_squared_multiplier     1.000 
 
loop_ 
 _refln_index_h 
 _refln_index_k 
 _refln_index_l 
 _refln_F_squared_calc 
 _refln_F_squared_meas 
 _refln_F_squared_sigma 
 _refln_observed_status 
   2   0   0     1078.88     1273.46     26.09 o 
   4   0   0    13612.29    12670.16    339.39 o 
   6   0   0     1105.98     1059.57     17.62 o 
   8   0   0     1244.54     1231.89     57.11 o 
  10   0   0     1067.14     1032.34     41.21 o 
   1   1   0        3.99       11.80      7.51 o 
   2   1   0    11626.47    10774.28    463.53 o 
   3   1   0     1156.68     1353.33     24.15 o 
   4   1   0      917.98      923.78     16.23 o 
   5   1   0       94.36      121.82      6.84 o 
   6   1   0     1993.34     1937.54     44.93 o 
   7   1   0      188.84      178.85      6.43 o 
   8   1   0      602.41      610.91     12.93 o 
   9   1   0       21.18       24.22      9.18 o 
  10   1   0      504.44      495.16     12.04 o 
  11   1   0       69.17       73.06      9.42 o 
   0   2   0    11502.20     8549.94    347.62 o 
   1   2   0     1873.91     2186.35     54.11 o 
   2   2   0       29.87       33.06      6.24 o 
   3   2   0       43.70       61.63      6.76 o 
   4   2   0     4436.29     4390.71    117.59 o 
   5   2   0      605.40      629.37     13.40 o 
   6   2   0      347.61      339.81      9.59 o 
   7   2   0       17.50       20.16      6.28 o 
   8   2   0      725.20      692.64     17.98 o 
   9   2   0      275.49      274.75     10.58 o 
  10   2   0      302.26      293.09      8.94 o 
  11   2   0        1.64       12.26      8.63 o 
   1   3   0      764.72      840.16      8.47 o 
   2   3   0     4725.14     4726.27    155.31 o 
   3   3   0     3362.91     3574.50     77.75 o 
   4   3   0      813.03      793.59     15.03 o 
   5   3   0       13.97       20.26      6.52 o 
   6   3   0     2535.68     2420.20     66.31 o 
   7   3   0     1403.83     1404.07     23.22 o 
   8   3   0     1030.75     1013.06     26.55 o 
   9   3   0        6.60       10.83      7.29 o 
  10   3   0      199.83      206.29      9.13 o 
   0   4   0      344.06      345.10     19.37 o 
   1   4   0     1584.22     1696.04     30.41 o 
   2   4   0        7.57       10.96      6.31 o 
   3   4   0      584.39      616.65     15.11 o 
   4   4   0      909.64      909.50     19.23 o 
   5   4   0     1025.79     1028.81     23.02 o 
   6   4   0      133.95      144.14      9.07 o 
   7   4   0       15.34       20.73      7.86 o 
   8   4   0      219.92      220.07      9.24 o 
   9   4   0      404.00      407.16     11.78 o 
  10   4   0       36.21       39.80      9.30 o 
   1   5   0      534.61      585.03     13.18 o 
   2   5   0      134.49      143.64      6.34 o 
   3   5   0      954.75     1024.34     21.98 o 
   4   5   0       30.30       32.33      7.11 o 
   5   5   0       55.21       54.82      7.09 o 
   6   5   0      145.62      137.77      7.83 o 
   7   5   0      898.97      884.33     49.62 o 
   8   5   0       49.72       44.35      9.90 o 
   0   6   0       86.02      109.62     10.74 o 
   1   6   0      991.80     1043.10     24.27 o 
   2   6   0        0.29        7.66      8.00 o 
   3   6   0      616.17      630.06     12.43 o 
   4   6   0       52.80       66.31      8.09 o 
   5   6   0      869.47      878.21     19.50 o 
   6   6   0       13.53       18.28      9.30 o 
   7   6   0        4.77       -4.74     11.37 o 
   1   7   0      122.45      152.05      9.54 o 
   2   7   0        4.88        6.43      9.24 o 
   3   7   0      242.48      272.36     10.96 o 
   4   7   0       17.30       19.41      9.70 o 
 -11   0   1        7.19       13.22     11.50 o 
  -9   0   1     3819.30     3562.64     50.68 o 
  -7   0   1      758.71      777.77     15.16 o 
  -5   0   1     1711.46     1658.63     56.42 o 
  -3   0   1     3739.07     4081.91     76.19 o 
  -1   0   1      319.73      404.29     16.66 o 
   1   0   1    13568.86    12065.34    387.17 o 
   3   0   1        7.54       26.77      8.94 o 
   5   0   1     6062.04     6006.68    215.17 o 
   7   0   1      539.39      528.77     36.75 o 
   9   0   1      404.87      434.45     24.59 o 
  11   0   1      244.54      244.80     15.19 o 
 -12   1   1        4.64        7.23      9.52 o 
 -11   1   1     1110.15     1029.57     23.28 o 
 -10   1   1       31.51       31.28      7.55 o 
  -9   1   1        2.12       13.02      6.43 o 
  -8   1   1        8.95       14.20      7.13 o 
  -7   1   1     4311.10     4200.94     92.85 o 
  -6   1   1      410.39      435.94      7.35 o 
  -5   1   1     1355.24     1501.08     28.38 o 
  -4   1   1       64.44       70.68      6.22 o 
  -3   1   1     8173.12     7888.62    171.45 o 
  -2   1   1       28.22       42.03      6.08 o 
  -1   1   1     3882.83     4134.45     68.61 o 
   0   1   1      735.08      943.48     28.24 o 
   1   1   1    10421.39    10081.38    349.42 o 
   2   1   1      363.68      405.17      8.05 o 
   3   1   1     8575.05     8455.82    187.12 o 
   4   1   1      298.17      314.48      7.73 o 
   5   1   1       15.25       19.19      7.67 o 
   6   1   1       14.62       16.69      5.85 o 
   7   1   1     1884.46     1862.65     32.80 o 
   8   1   1      103.30      108.98      6.90 o 
   9   1   1      393.92      382.27     11.01 o 
  10   1   1       24.02       30.67      9.19 o 
  11   1   1      347.54      314.44     20.29 o 
 -11   2   1       23.71       40.94      7.89 o 
 -10   2   1      204.97      207.77      8.48 o 
  -9   2   1     1757.45     1725.16     36.59 o 
  -8   2   1      946.51      926.41     20.52 o 
  -7   2   1       38.42       43.86      6.22 o 
  -6   2   1       20.89       20.60      5.97 o 
  -5   2   1     3817.15     3845.18     53.40 o 
  -4   2   1     1742.35     1841.80     46.75 o 
  -3   2   1     1311.27     1389.95     31.21 o 
  -2   2   1      188.53      226.80      7.58 o 
  -1   2   1     3038.22     3207.94     74.26 o 
   0   2   1     3538.96     3753.30     84.78 o 
   1   2   1     4552.88     4706.04    109.73 o 
   2   2   1      659.61      737.36     22.14 o 
   3   2   1      213.98      217.22      6.99 o 
   4   2   1     1819.57     1953.64     48.94 o 
   5   2   1     3557.77     3549.15     85.79 o 
   6   2   1     1810.41     1771.03     49.31 o 
   7   2   1       26.64       29.66      6.85 o 
   8   2   1      104.71      102.91      6.81 o 
   9   2   1      890.09      873.76     25.09 o 
  10   2   1      163.41      183.07      9.72 o 
  11   2   1       94.21      103.72     12.02 o 
 -11   3   1      270.57      258.24      9.75 o 
 -10   3   1      291.35      322.51      9.70 o 
  -9   3   1      144.14      149.82     11.57 o 
  -8   3   1       22.53       24.64      6.69 o 
  -7   3   1     1360.67     1324.66     33.79 o 
  -6   3   1     2268.58     2184.48     55.59 o 
  -5   3   1     1202.75     1203.45     25.80 o 
  -4   3   1       85.91      110.22      6.16 o 
  -3   3   1     2548.25     2545.74     93.55 o 
  -2   3   1     2528.16     2604.03     63.75 o 
  -1   3   1     2827.27     2835.75     55.36 o 
   0   3   1       40.37       36.37      6.07 o 
   1   3   1        6.72        9.20      6.38 o 
   2   3   1     2116.55     2131.44     72.67 o 
   3   3   1      910.26      953.86     27.23 o 
   4   3   1     1130.50     1180.64     21.23 o 
   5   3   1      186.49      189.28      6.26 o 
   6   3   1      173.28      180.77      6.81 o 
   7   3   1      613.53      618.70     23.35 o 
   8   3   1      504.26      506.05     16.28 o 
   9   3   1      242.14      255.13      9.47 o 
  10   3   1       25.04       31.98      8.17 o 
 -10   4   1      223.63      223.04     10.26 o 
  -9   4   1      236.88      254.79     11.78 o 
  -8   4   1      349.95      356.30     11.77 o 
  -7   4   1        1.30       -1.19      6.99 o 
  -6   4   1      177.14      175.37      6.76 o 
  -5   4   1     1750.13     1695.55     47.95 o 
  -4   4   1     1419.47     1435.64     42.44 o 
  -3   4   1      374.71      381.16      9.21 o 
  -2   4   1       60.10       63.97      6.35 o 
  -1   4   1      983.66     1075.77     20.83 o 
   0   4   1     2613.87     2649.30     65.85 o 
   1   4   1      721.32      754.93     10.78 o 
   2   4   1      834.77      903.89     13.86 o 
   3   4   1        6.25       11.99      6.08 o 
   4   4   1     1634.56     1672.55     40.39 o 
   5   4   1      685.69      686.05     11.56 o 
   6   4   1      731.02      732.10     26.88 o 
   7   4   1        2.09        4.82      7.47 o 
   8   4   1      367.55      351.61     13.05 o 
   9   4   1      480.62      452.83     16.86 o 
  -9   5   1        3.52       -0.48     11.58 o 
  -8   5   1      181.24      167.43     14.16 o 
  -7   5   1       91.76       80.53      9.59 o 
  -6   5   1     1179.59     1159.94     40.25 o 
  -5   5   1       10.16       19.58      6.53 o 
  -4   5   1       13.44       16.90      6.69 o 
  -3   5   1      371.80      390.48      7.57 o 
  -2   5   1     3466.25     3530.17     61.67 o 
  -1   5   1       77.98       74.94      6.35 o 
   0   5   1      371.53      390.85     11.77 o 
   1   5   1       22.84       29.08      6.11 o 
   2   5   1     2226.15     2297.40     35.01 o 
   3   5   1       12.04       12.84      6.81 o 
   4   5   1      412.03      419.34     10.96 o 
   5   5   1       11.15       13.51      6.79 o 
   6   5   1      508.22      497.03     22.48 o 
   7   5   1      104.71      115.77      8.74 o 
   8   5   1      365.98      397.78     18.53 o 
  -7   6   1        7.06       10.90      9.94 o 
  -6   6   1       57.49       63.35      8.55 o 
  -5   6   1        1.04       15.49      8.39 o 
  -4   6   1      846.90      859.41     19.23 o 
  -3   6   1       19.04       21.03      6.99 o 
  -2   6   1      332.11      351.51      9.44 o 
  -1   6   1        0.64        7.14      8.85 o 
   0   6   1     1154.56     1284.12     15.72 o 
   1   6   1       18.54       20.98      7.44 o 
   2   6   1      746.61      766.79     12.99 o 
   3   6   1        5.15       13.37      7.77 o 
   4   6   1      584.13      622.86      9.25 o 
   5   6   1        6.25        7.95      8.15 o 
   6   6   1      253.87      248.15     10.95 o 
  -4   7   1       24.35       31.82     10.53 o 
  -3   7   1       21.25       30.28      9.27 o 
  -2   7   1      875.21      902.87     27.37 o 
  -1   7   1        4.72       19.72      9.85 o 
   0   7   1       38.26       41.17      9.42 o 
   1   7   1        3.27       16.63      9.86 o 
   2   7   1      633.45      635.19     17.24 o 
   3   7   1        4.08        7.41      8.91 o 
 -12   0   2      319.53      316.84     27.92 o 
 -10   0   2      382.15      387.00     16.43 o 
  -8   0   2     2684.82     2542.58     58.61 o 
  -6   0   2      377.77      381.66      9.05 o 
  -4   0   2     7120.43     6944.93    167.08 o 
  -2   0   2     2456.91     2716.39     39.36 o 
   0   0   2     1958.90     2208.77    180.06 o 
   2   0   2     2871.41     3156.24    101.10 o 
   4   0   2     3766.59     3704.42    131.70 o 
   6   0   2     3504.57     3316.24    210.08 o 
   8   0   2      179.25      185.82     11.89 o 
  10   0   2      830.35      799.71    191.12 o 
 -12   1   2      357.27      342.80     20.43 o 
 -11   1   2       34.53       41.43      8.81 o 
 -10   1   2      864.54      837.80      9.09 o 
  -9   1   2       38.92       39.69      7.06 o 
  -8   1   2      501.28      485.74     11.16 o 
  -7   1   2      593.22      653.78     10.44 o 
  -6   1   2     5252.10     5022.50    150.06 o 
  -5   1   2      500.66      575.22      9.26 o 
  -4   1   2     2012.81     2162.79     49.05 o 
  -3   1   2     1239.73     1332.80     26.13 o 
  -2   1   2     6041.44     5419.20     93.95 o 
  -1   1   2      611.90      732.91     11.34 o 
   0   1   2    13300.12    11722.56    495.57 o 
   1   1   2     1648.70     2063.02     58.70 o 
   2   1   2     5982.67     6324.06    206.77 o 
   3   1   2      342.76      361.03      9.44 o 
   4   1   2     5236.09     4948.40    135.54 o 
   5   1   2       75.97       93.50      7.34 o 
   6   1   2     1245.64     1237.28     25.38 o 
   7   1   2      406.81      395.53     16.93 o 
   8   1   2     1744.39     1703.06     49.05 o 
   9   1   2       91.09       99.93      8.91 o 
  10   1   2        1.80       -1.63      8.88 o 
 -12   2   2      233.40      234.97     11.32 o 
 -11   2   2       36.75       41.08      8.93 o 
 -10   2   2      233.18      251.19     10.16 o 
  -9   2   2      294.76      299.19      7.45 o 
  -8   2   2     1953.52     1986.42     35.17 o 
  -7   2   2     1037.00     1000.26     18.79 o 
  -6   2   2       59.97       66.09      6.06 o 
  -5   2   2      707.73      705.47     17.92 o 
  -4   2   2     6406.64     5782.94     86.51 o 
  -3   2   2     4390.83     4361.90     65.91 o 
  -2   2   2      615.93      633.04     12.33 o 
  -1   2   2       27.91       45.63      6.32 o 
   0   2   2     5818.32     5835.06    130.05 o 
   1   2   2       69.32       67.48      6.28 o 
   2   2   2     3478.16     3646.55     66.23 o 
   3   2   2       13.67       15.97      6.09 o 
   4   2   2     1355.98     1419.55     29.96 o 
   5   2   2      298.19      283.51      9.88 o 
   6   2   2     2887.86     2764.08     85.63 o 
   7   2   2      434.01      435.39     12.63 o 
   8   2   2       53.87       57.68      7.86 o 
   9   2   2       62.44       61.73      7.83 o 
  10   2   2      829.71      841.11     17.92 o 
 -11   3   2      195.20      192.70      9.34 o 
 -10   3   2      193.74      195.37      8.00 o 
  -9   3   2       25.93       33.88      7.12 o 
  -8   3   2        5.51       14.34      6.07 o 
  -7   3   2      847.07      848.05     18.84 o 
  -6   3   2      717.45      716.84     18.87 o 
  -5   3   2     1490.63     1506.37     19.09 o 
  -4   3   2        9.58       11.05      5.40 o 
  -3   3   2      613.95      602.64     16.16 o 
  -2   3   2     3155.04     3032.48     68.56 o 
  -1   3   2     2363.49     2415.37     57.06 o 
   0   3   2      656.49      672.02     14.26 o 
   1   3   2      367.52      423.81      8.50 o 
   2   3   2     2052.48     2095.31     44.59 o 
   3   3   2     1537.41     1607.48     29.16 o 
   4   3   2     1141.03     1089.76     27.83 o 
   5   3   2        2.41        4.37      7.10 o 
   6   3   2      147.86      151.56      7.05 o 
   7   3   2      603.68      599.71     22.73 o 
   8   3   2      380.36      365.94     12.28 o 
   9   3   2      163.30      169.63      9.86 o 
 -10   4   2       12.45       23.84     10.50 o 
  -9   4   2      974.46      968.32     28.57 o 
  -8   4   2      410.18      415.41     10.09 o 
  -7   4   2      426.75      428.39     10.72 o 
  -6   4   2       53.64       50.99      6.89 o 
  -5   4   2     2056.17     2032.85     64.93 o 
  -4   4   2     1106.08     1091.28     30.36 o 
  -3   4   2     1769.80     1815.75     28.22 o 
  -2   4   2       73.23       91.38      6.04 o 
  -1   4   2      960.92      996.51     22.29 o 
   0   4   2     1375.17     1451.85     23.71 o 
   1   4   2     2187.57     2213.13     42.12 o 
   2   4   2      902.82      951.13     19.42 o 
   3   4   2        2.25       11.16      7.05 o 
   4   4   2        7.07       19.61      8.05 o 
   5   4   2     1248.13     1188.49     26.76 o 
   6   4   2      443.31      440.72     13.12 o 
   7   4   2      219.75      238.33      9.17 o 
   8   4   2        0.50       16.74      8.40 o 
   9   4   2      221.50      212.12     10.68 o 
  -9   5   2      180.91      167.30     10.14 o 
  -8   5   2       11.04        7.55      7.57 o 
  -7   5   2      504.66      500.72     18.92 o 
  -6   5   2       83.96       92.13      6.51 o 
  -5   5   2      677.19      665.88     23.92 o 
  -4   5   2       22.49       28.54      6.27 o 
  -3   5   2      276.77      282.66      8.27 o 
  -2   5   2      576.15      594.41      9.70 o 
  -1   5   2     2449.33     2470.78     53.49 o 
   0   5   2       28.99       33.09      6.85 o 
   1   5   2        0.59        7.79      7.05 o 
   2   5   2      369.96      364.38      7.62 o 
   3   5   2     2020.12     2025.74     31.82 o 
   4   5   2      160.36      166.28      7.98 o 
   5   5   2       70.23       73.53      7.78 o 
   6   5   2       40.07       32.03      9.89 o 
   7   5   2      232.44      230.09     18.43 o 
  -7   6   2      178.35      180.04      9.75 o 
  -6   6   2        0.87        3.76      9.03 o 
  -5   6   2      611.13      621.57     13.75 o 
  -4   6   2        1.54        5.78      8.06 o 
  -3   6   2      375.03      397.67     12.79 o 
  -2   6   2        0.28        5.58      7.02 o 
  -1   6   2      343.61      376.07      8.29 o 
   0   6   2        0.45        9.52      8.07 o 
   1   6   2     1087.16     1114.74     30.36 o 
   2   6   2        0.02        9.64      7.29 o 
   3   6   2        6.72       13.97      8.42 o 
   4   6   2        2.30        9.28      8.92 o 
   5   6   2      442.07      426.09     19.20 o 
   6   6   2        7.16       13.51     10.25 o 
  -4   7   2        0.12        3.15      8.96 o 
  -3   7   2      231.66      226.70      9.94 o 
  -2   7   2       56.40       66.12      9.50 o 
  -1   7   2      799.72      835.49     18.96 o 
   0   7   2        0.46        4.02      8.76 o 
   1   7   2       26.08       28.87      9.53 o 
   2   7   2       20.90       32.90     10.95 o 
   3   7   2      694.60      686.72     20.67 o 
 -11   0   3      596.52      532.15     33.33 o 
  -9   0   3     1098.89     1106.50     39.06 o 
  -7   0   3     3128.95     3084.32     83.43 o 
  -5   0   3     4444.82     4501.28     77.54 o 
  -3   0   3    19562.73    15103.30    369.56 o 
  -1   0   3      159.08      158.30     11.69 o 
   1   0   3    13929.99    12426.06    926.11 o 
   3   0   3      664.36      652.93     15.53 o 
   5   0   3     2652.57     2541.28     71.84 o 
   7   0   3      276.11      294.89     25.33 o 
   9   0   3      369.95      356.64     23.96 o 
 -12   1   3       18.77       29.27      9.11 o 
 -11   1   3      808.64      843.13     25.29 o 
 -10   1   3      164.83      162.09      8.07 o 
  -9   1   3     1289.43     1234.66     40.25 o 
  -8   1   3        2.29        5.60      5.93 o 
  -7   1   3     2652.53     2610.58     45.02 o 
  -6   1   3      613.93      613.18     11.48 o 
  -5   1   3     3602.12     3338.67     92.58 o 
  -4   1   3      672.85      783.34     15.28 o 
  -3   1   3     2518.31     2541.85     62.02 o 
  -2   1   3     2091.48     2221.45     49.57 o 
  -1   1   3    10070.85     8696.65    264.82 o 
   0   1   3     3815.18     4242.61    174.75 o 
   1   1   3      651.48      798.96     21.77 o 
   2   1   3       24.01       39.35      7.14 o 
   3   1   3     4047.97     3937.10    101.78 o 
   4   1   3      388.83      419.98     13.75 o 
   5   1   3      594.41      588.06     11.03 o 
   6   1   3       43.20       46.15      6.92 o 
   7   1   3     1506.67     1507.25     39.44 o 
   8   1   3      186.28      191.56      8.20 o 
   9   1   3      336.98      354.91     13.83 o 
  10   1   3       45.48       44.06     10.24 o 
 -12   2   3       38.81       44.34      8.74 o 
 -11   2   3      219.61      220.17      8.52 o 
 -10   2   3        1.88       15.48      6.73 o 
  -9   2   3      843.93      862.85     11.57 o 
  -8   2   3       11.08       12.54      6.72 o 
  -7   2   3     2564.14     2537.46     73.09 o 
  -6   2   3        6.40       16.90      6.27 o 
  -5   2   3      916.95      873.98     18.32 o 
  -4   2   3     1094.74     1100.10     19.32 o 
  -3   2   3     9156.93     7810.71    168.05 o 
  -2   2   3      549.09      602.58     13.15 o 
  -1   2   3      212.68      230.86      6.87 o 
   0   2   3     1091.97     1198.96     30.66 o 
   1   2   3     6917.10     6670.37    193.85 o 
   2   2   3      107.79       94.10      6.38 o 
   3   2   3      102.78      119.57      8.56 o 
   4   2   3       83.06       80.08      6.06 o 
   5   2   3     1506.59     1456.45     26.85 o 
   6   2   3       44.16       44.31      6.78 o 
   7   2   3      432.20      416.68     11.33 o 
   8   2   3        4.78       10.09      7.77 o 
   9   2   3       76.97       83.69      8.92 o 
 -11   3   3      465.45      485.00     10.22 o 
 -10   3   3      455.74      460.15     10.77 o 
  -9   3   3      405.66      413.28      7.90 o 
  -8   3   3       11.10       21.01      6.75 o 
  -7   3   3      655.25      658.45     11.60 o 
  -6   3   3     1233.42     1220.54     18.38 o 
  -5   3   3     2334.20     2192.47     30.62 o 
  -4   3   3      284.26      273.73      7.23 o 
  -3   3   3      185.85      191.87      5.88 o 
  -2   3   3     2023.29     2047.13     41.15 o 
  -1   3   3     3103.86     2950.73     65.74 o 
   0   3   3     2584.30     2623.48     57.28 o 
   1   3   3       93.40      111.33      6.76 o 
   2   3   3       72.58       67.00      6.45 o 
   3   3   3     2261.13     2283.86     50.49 o 
   4   3   3     1110.31     1116.33     33.31 o 
   5   3   3      292.30      285.67      8.57 o 
   6   3   3        0.20        0.90      7.62 o 
   7   3   3      354.88      344.25     17.68 o 
   8   3   3      600.41      582.25     21.45 o 
   9   3   3      211.48      214.72      9.83 o 
 -10   4   3       13.38       20.57      9.19 o 
  -9   4   3      160.52      163.39      8.04 o 
  -8   4   3     1094.37     1094.15     31.04 o 
  -7   4   3      430.48      431.28      8.63 o 
  -6   4   3      238.05      218.06      7.69 o 
  -5   4   3       15.44       12.95      6.01 o 
  -4   4   3     2133.48     2059.75     35.29 o 
  -3   4   3      855.76      844.55     15.09 o 
  -2   4   3     1673.82     1630.39     37.13 o 
  -1   4   3      344.63      337.89     11.85 o 
   0   4   3     1226.10     1278.23     27.46 o 
   1   4   3      992.99      993.31     10.95 o 
   2   4   3     2099.41     2117.67     37.79 o 
   3   4   3      101.07      104.75      6.67 o 
   4   4   3      115.82      115.18      7.63 o 
   5   4   3      298.63      298.90      8.80 o 
   6   4   3     1054.76     1036.26     24.24 o 
   7   4   3       90.62      101.02      8.99 o 
   8   4   3       44.85       43.79      9.17 o 
  -9   5   3       45.63       58.89      8.57 o 
  -8   5   3       25.78       33.36      7.75 o 
  -7   5   3      100.40      114.64      8.60 o 
  -6   5   3      912.58      922.05     36.03 o 
  -5   5   3      413.14      415.55     10.56 o 
  -4   5   3       28.58       33.90      6.80 o 
  -3   5   3        5.43        1.57      6.34 o 
  -2   5   3      372.51      387.27      9.91 o 
  -1   5   3      409.20      429.50      6.93 o 
   0   5   3      492.71      496.93      8.05 o 
   1   5   3        4.99       23.19      7.35 o 
   2   5   3      198.68      209.22      7.15 o 
   3   5   3      264.74      266.49      9.21 o 
   4   5   3     1299.15     1331.24     32.82 o 
   5   5   3       96.06       88.59      8.98 o 
   6   5   3       23.97       21.46      8.41 o 
   7   5   3        3.47        8.76     11.07 o 
  -7   6   3        0.33        3.38      9.19 o 
  -6   6   3       64.75       68.10      8.96 o 
  -5   6   3       16.77       28.55      7.72 o 
  -4   6   3      696.57      711.55     15.92 o 
  -3   6   3        0.11        5.07      7.13 o 
  -2   6   3      347.36      346.38      8.38 o 
  -1   6   3       21.91       30.18      7.49 o 
   0   6   3      449.89      456.12     10.76 o 
   1   6   3       10.56       22.05      7.73 o 
   2   6   3      837.60      863.93     13.77 o 
   3   6   3        3.38        9.82      9.27 o 
   4   6   3       94.24       95.28      8.91 o 
   5   6   3       10.53        7.54     10.01 o 
  -4   7   3       49.71       48.09      8.49 o 
  -3   7   3        8.10       19.19     11.57 o 
  -2   7   3      211.04      216.16      9.45 o 
  -1   7   3       50.15       52.54      8.94 o 
   0   7   3      321.96      334.50      9.20 o 
   1   7   3        1.56        2.73      8.81 o 
   2   7   3       76.51       81.62      9.73 o 
 -12   0   4     1119.78      958.56     72.89 o 
 -10   0   4        1.13        9.97     10.18 o 
  -8   0   4     2913.39     2798.71     50.57 o 
  -6   0   4      393.90      398.40     20.90 o 
  -4   0   4     2674.98     2613.17    113.80 o 
  -2   0   4      754.75      777.09     28.14 o 
   0   0   4     1665.09     1792.35    117.17 o 
   2   0   4     7349.04     7152.20    252.60 o 
   4   0   4       50.73       54.16     10.27 o 
   6   0   4     2350.83     2367.66    120.36 o 
   8   0   4       27.75       35.65     11.36 o 
 -12   1   4       24.08       34.49      9.16 o 
 -11   1   4       16.25       17.60      7.30 o 
 -10   1   4     2424.30     2432.62     71.09 o 
  -9   1   4      217.46      212.61      7.48 o 
  -8   1   4      547.31      524.01      7.68 o 
  -7   1   4      259.28      264.22      7.15 o 
  -6   1   4     5247.87     4803.22    100.84 o 
  -5   1   4       25.32       23.62      5.79 o 
  -4   1   4     1505.07     1446.90     29.65 o 
  -3   1   4      221.53      259.69      6.49 o 
  -2   1   4     6866.20     6254.58    151.45 o 
  -1   1   4      459.75      505.54     15.96 o 
   0   1   4     4732.64     4615.36    151.02 o 
   1   1   4      119.03      132.05      7.80 o 
   2   1   4      109.67      108.73      6.61 o 
   3   1   4       52.77       59.38      6.22 o 
   4   1   4     3821.15     3745.21    111.85 o 
   5   1   4       49.78       50.79      7.18 o 
   6   1   4      363.75      371.00     10.42 o 
   7   1   4       44.56       52.46      7.81 o 
   8   1   4      837.51      856.65     32.25 o 
   9   1   4        1.94        6.43      9.78 o 
 -12   2   4      836.82      864.00     36.35 o 
 -11   2   4      130.15      140.02      8.11 o 
 -10   2   4        8.15       15.96      7.32 o 
  -9   2   4      358.64      350.84      9.70 o 
  -8   2   4     2132.05     2024.71     41.69 o 
  -7   2   4      557.04      573.91     12.94 o 
  -6   2   4      514.92      497.25      7.60 o 
  -5   2   4       19.97       20.70      5.76 o 
  -4   2   4     2019.18     1804.02     16.86 o 
  -3   2   4     2408.32     2150.02     90.19 o 
  -2   2   4     3412.28     3290.22     64.57 o 
  -1   2   4        1.26        6.99      7.09 o 
   0   2   4      464.00      482.09      9.31 o 
   1   2   4     5869.50     5986.17    209.10 o 
   2   2   4     4113.08     4037.79    104.73 o 
   3   2   4      660.79      642.93     16.64 o 
   4   2   4        0.39        6.13      6.35 o 
   5   2   4      479.62      474.47     14.85 o 
   6   2   4     1305.43     1281.76     23.48 o 
   7   2   4      146.91      149.40      9.70 o 
   8   2   4       62.95       62.53      8.24 o 
   9   2   4       21.56       20.57      8.34 o 
 -11   3   4      175.99      182.52      8.32 o 
 -10   3   4      511.94      511.82     12.63 o 
  -9   3   4      744.25      740.89     15.48 o 
  -8   3   4        5.91        7.55      5.98 o 
  -7   3   4        8.83       20.98      5.92 o 
  -6   3   4     1674.16     1568.22     34.01 o 
  -5   3   4     1460.39     1374.91     31.44 o 
  -4   3   4      959.97      909.12     21.38 o 
  -3   3   4        6.05       16.71      5.42 o 
  -2   3   4     1068.71     1053.70     19.74 o 
  -1   3   4     3064.44     2927.23     71.83 o 
   0   3   4     1237.89     1247.12     28.08 o 
   1   3   4      118.98      131.81      8.32 o 
   2   3   4      261.81      263.06      7.27 o 
   3   3   4      991.93      979.07     22.57 o 
   4   3   4      653.10      662.11     12.92 o 
   5   3   4      272.86      259.55      7.80 o 
   6   3   4        0.54        9.13      7.10 o 
   7   3   4       47.97       46.73      8.67 o 
   8   3   4      378.66      381.91     12.49 o 
 -10   4   4      114.33      109.01     10.23 o 
  -9   4   4      151.15      158.46      8.38 o 
  -8   4   4      562.82      557.29     13.95 o 
  -7   4   4     1178.24     1121.40     18.18 o 
  -6   4   4       22.16       20.63      5.89 o 
  -5   4   4        6.20       10.36      5.79 o 
  -4   4   4      818.29      758.14     21.33 o 
  -3   4   4     2012.38     1952.68     46.02 o 
  -2   4   4     1357.86     1282.07     30.99 o 
  -1   4   4      541.90      536.99     13.76 o 
   0   4   4      197.08      204.03      6.37 o 
   1   4   4     1530.87     1572.48     12.61 o 
   2   4   4      721.94      712.04     14.11 o 
   3   4   4      774.98      731.62     16.34 o 
   4   4   4      114.60      109.51      7.52 o 
   5   4   4      356.08      375.07     10.37 o 
   6   4   4      372.35      366.38     14.02 o 
   7   4   4      217.68      215.51     11.05 o 
  -9   5   4      659.79      646.88     32.94 o 
  -8   5   4        0.31        0.73      8.21 o 
  -7   5   4      326.76      322.88     16.60 o 
  -6   5   4      106.80      109.83      7.71 o 
  -5   5   4     2729.57     2587.45     62.07 o 
  -4   5   4      125.10      129.08      6.72 o 
  -3   5   4       44.49       53.76      6.26 o 
  -2   5   4       20.41       29.91      6.50 o 
  -1   5   4     2215.35     2211.54     49.42 o 
   0   5   4       65.50       63.82      6.02 o 
   1   5   4      147.57      151.30      7.30 o 
   2   5   4       22.01       25.36      6.98 o 
   3   5   4      809.55      860.55     16.34 o 
   4   5   4       23.16       21.96      8.88 o 
   5   5   4      388.08      369.06     13.91 o 
   6   5   4        0.38       16.87      9.04 o 
  -7   6   4      559.50      521.81     22.92 o 
  -6   6   4       18.72       18.47      9.09 o 
  -5   6   4       63.10       65.41      7.79 o 
  -4   6   4       42.92       53.07      8.47 o 
  -3   6   4     1050.30     1010.36     39.94 o 
  -2   6   4        5.05        7.57      7.97 o 
  -1   6   4       99.66       99.53      8.64 o 
   0   6   4       25.32       30.79      9.61 o 
   1   6   4      605.24      619.22     10.36 o 
   2   6   4        1.67        7.40     10.76 o 
   3   6   4      186.95      187.23      9.00 o 
   4   6   4        8.78       12.56      9.34 o 
  -4   7   4       54.43       54.38      9.66 o 
  -3   7   4        0.45       -5.02      8.89 o 
  -2   7   4        9.43        9.22     10.16 o 
  -1   7   4      515.87      487.83     15.37 o 
   0   7   4       16.36       21.02      9.68 o 
   1   7   4       66.37       64.85     10.33 o 
 -11   0   5      824.27      870.64     44.58 o 
  -9   0   5      666.39      642.13     10.86 o 
  -7   0   5     8587.73     7848.47    264.35 o 
  -5   0   5       11.34       18.80      8.62 o 
  -3   0   5     9707.32     9241.43    168.04 o 
  -1   0   5      453.18      454.09     17.90 o 
   1   0   5     5015.45     4868.36    200.67 o 
   3   0   5     3198.97     3384.35     68.31 o 
   5   0   5      832.73      848.11     25.56 o 
   7   0   5     2419.44     2542.36    183.36 o 
   9   0   5       21.57       11.74     13.07 o 
 -12   1   5        9.59       14.06      7.90 o 
 -11   1   5      231.83      234.61      8.91 o 
 -10   1   5      166.02      180.20      6.88 o 
  -9   1   5     1822.41     1823.91     37.61 o 
  -8   1   5        1.97        1.97      6.02 o 
  -7   1   5       96.37      102.65      5.61 o 
  -6   1   5      113.63      111.08      5.57 o 
  -5   1   5     6133.29     5595.12    133.61 o 
  -4   1   5       88.68       82.42      5.83 o 
  -3   1   5     2153.37     2098.84     44.69 o 
  -2   1   5        1.41        4.82      7.49 o 
  -1   1   5     4267.69     3971.77    117.72 o 
   0   1   5       92.90       92.60      6.77 o 
   1   1   5     1563.59     1602.26     59.18 o 
   2   1   5      324.01      360.87     12.88 o 
   3   1   5     1985.79     1975.34     51.83 o 
   4   1   5      270.08      262.05      7.70 o 
   5   1   5     1627.55     1589.71     33.01 o 
   6   1   5        4.58        8.57      7.03 o 
   7   1   5       97.71      101.52      8.16 o 
   8   1   5        2.98        8.62      8.98 o 
   9   1   5      318.05      326.91     19.06 o 
 -12   2   5      366.95      372.43     10.93 o 
 -11   2   5      589.09      624.23     20.39 o 
 -10   2   5       44.23       42.37      7.82 o 
  -9   2   5      138.04      149.01      6.15 o 
  -8   2   5     1144.28     1082.98     19.05 o 
  -7   2   5     2574.66     2381.30     33.45 o 
  -6   2   5     1030.01      923.80     23.70 o 
  -5   2   5        3.42        7.79      6.67 o 
  -4   2   5        6.54        8.72      6.18 o 
  -3   2   5     3514.30     3186.75     68.01 o 
  -2   2   5      844.47      856.60     13.69 o 
  -1   2   5      836.47      792.51     17.24 o 
   0   2   5       22.91       33.16      6.92 o 
   1   2   5     1961.27     1874.01     69.63 o 
   2   2   5      932.98      889.78     25.71 o 
   3   2   5     1582.22     1530.77     47.87 o 
   4   2   5       45.99       55.72      6.76 o 
   5   2   5      328.78      325.85      7.47 o 
   6   2   5      246.42      240.36      7.36 o 
   7   2   5      685.06      689.27     10.21 o 
   8   2   5      159.39      149.30      9.56 o 
 -11   3   5      291.54      309.04      9.66 o 
 -10   3   5      792.22      821.98     15.45 o 
  -9   3   5      555.38      558.48     12.69 o 
  -8   3   5      152.18      161.01      6.06 o 
  -7   3   5      170.27      162.74      6.40 o 
  -6   3   5      870.60      878.53     19.69 o 
  -5   3   5     2112.72     1868.58     49.23 o 
  -4   3   5     1625.20     1550.93     37.03 o 
  -3   3   5      139.93      146.33      6.06 o 
  -2   3   5      185.33      188.08      6.16 o 
  -1   3   5     4409.79     4007.59     80.35 o 
   0   3   5     2058.66     2025.94     35.21 o 
   1   3   5     1474.05     1442.83     23.83 o 
   2   3   5       89.09      119.20     11.12 o 
   3   3   5     1379.04     1310.85     24.95 o 
   4   3   5     1226.71     1162.29     12.03 o 
   5   3   5      485.19      474.28      7.94 o 
   6   3   5       80.07       84.57      8.72 o 
   7   3   5      132.12      130.91      9.79 o 
   8   3   5       57.41       59.01     10.19 o 
 -10   4   5       97.88      108.17      9.11 o 
  -9   4   5       25.24       25.56      7.48 o 
  -8   4   5      918.84      917.83     16.19 o 
  -7   4   5      223.72      235.02      9.05 o 
  -6   4   5      482.45      468.47     16.95 o 
  -5   4   5        7.18       10.27      6.72 o 
  -4   4   5      777.76      768.36     26.86 o 
  -3   4   5      713.26      686.56     11.21 o 
  -2   4   5      752.95      739.75     10.91 o 
  -1   4   5      515.26      463.51     12.71 o 
   0   4   5       81.52      123.41     23.67 o 
   1   4   5      400.80      394.47      7.21 o 
   2   4   5      707.26      704.86     17.31 o 
   3   4   5      334.33      320.51      8.40 o 
   4   4   5       80.49       82.76      9.02 o 
   5   4   5       70.82       74.03      9.41 o 
   6   4   5      255.86      260.34     13.06 o 
   7   4   5       35.64       36.45     10.34 o 
  -9   5   5        6.85        8.69      9.20 o 
  -8   5   5      342.63      341.25     11.95 o 
  -7   5   5       33.66       35.25      7.37 o 
  -6   5   5      586.84      561.25     17.84 o 
  -5   5   5       44.37       46.16      6.53 o 
  -4   5   5     1311.16     1281.00     36.62 o 
  -3   5   5        1.38        0.50      7.93 o 
  -2   5   5      343.74      328.81     10.81 o 
  -1   5   5      282.13      282.57      6.32 o 
   0   5   5     1561.33     1525.57     39.11 o 
   1   5   5       66.95       84.84      9.06 o 
   2   5   5       25.53       27.26      8.82 o 
   3   5   5      106.06      120.63      8.26 o 
   4   5   5      438.58      454.59     10.93 o 
   5   5   5        1.64       11.69     10.74 o 
  -7   6   5       16.37       13.79      8.51 o 
  -6   6   5      259.16      248.06      9.01 o 
  -5   6   5       23.12       24.58      8.03 o 
  -4   6   5     1035.46     1001.03     35.44 o 
  -3   6   5       51.58       56.30      8.10 o 
  -2   6   5      681.63      657.22     17.80 o 
  -1   6   5        4.11        7.28      7.85 o 
   0   6   5       85.88       74.54      8.60 o 
   1   6   5       33.36       55.83      9.34 o 
   2   6   5      520.10      505.07     20.95 o 
   3   6   5        0.22        8.14     12.44 o 
  -2   7   5      121.81      125.98     12.08 o 
 -12   0   6      686.24      666.46     42.62 o 
 -10   0   6     1070.87     1060.23     53.78 o 
  -8   0   6     1391.00     1338.02     72.41 o 
  -6   0   6     8081.35     7159.19    507.80 o 
  -4   0   6      945.78      946.71     24.18 o 
  -2   0   6    12928.65    11294.64    498.75 o 
   0   0   6       76.64       84.59      9.82 o 
   2   0   6     1642.41     1687.62     39.75 o 
   4   0   6      340.78      348.44     10.38 o 
   6   0   6      268.89      302.73     16.12 o 
   8   0   6      590.08      599.32     24.58 o 
 -12   1   6      120.96      114.36      7.63 o 
 -11   1   6        1.90        7.60      6.96 o 
 -10   1   6     1249.70     1309.67     35.19 o 
  -9   1   6      125.28      131.29      6.23 o 
  -8   1   6      779.07      744.80     18.88 o 
  -7   1   6       69.13       63.51      5.42 o 
  -6   1   6     2636.57     2518.33     61.62 o 
  -5   1   6      414.25      418.35      7.69 o 
  -4   1   6     4965.85     4490.97     86.67 o 
  -3   1   6      403.28      405.42     11.98 o 
  -2   1   6      450.51      443.96     14.70 o 
  -1   1   6        2.96       11.11      8.08 o 
   0   1   6     3741.26     3671.83     96.87 o 
   1   1   6      501.29      554.83     17.90 o 
   2   1   6       27.77       61.37     15.61 o 
   3   1   6       27.93       32.54      6.97 o 
   4   1   6     1463.89     1494.80     31.97 o 
   5   1   6      129.56      138.54      7.49 o 
   6   1   6      260.65      269.69      8.22 o 
   7   1   6       36.85       34.90      8.94 o 
   8   1   6      318.41      314.20     50.95 o 
 -12   2   6      505.54      517.85     16.42 o 
 -11   2   6      158.75      162.20      8.22 o 
 -10   2   6      388.59      401.51     13.95 o 
  -9   2   6       13.45       25.88      7.41 o 
  -8   2   6     1176.31     1121.46     27.41 o 
  -7   2   6      649.34      602.43      7.51 o 
  -6   2   6     2263.32     2040.52     34.18 o 
  -5   2   6       35.65       28.99      5.92 o 
  -4   2   6     1057.59      999.96     15.96 o 
  -3   2   6      712.92      710.51     12.01 o 
  -2   2   6     3854.50     3515.98    126.03 o 
  -1   2   6     1138.63     1100.42     27.16 o 
   0   2   6      198.53      202.78      9.49 o 
   1   2   6       42.58       39.18      7.30 o 
   2   2   6     1817.88     1703.54     44.67 o 
   3   2   6      344.45      343.95      9.21 o 
   4   2   6       52.14       50.84      6.36 o 
   5   2   6       82.58       89.22      7.81 o 
   6   2   6      344.03      329.21     10.66 o 
   7   2   6      153.84      145.53      9.50 o 
 -11   3   6        7.30       12.79      8.46 o 
 -10   3   6      994.76     1005.35     21.78 o 
  -9   3   6      776.55      754.31     20.70 o 
  -8   3   6     1103.74     1049.66     20.57 o 
  -7   3   6        2.06        6.68      6.01 o 
  -6   3   6      407.30      406.30      8.68 o 
  -5   3   6     1234.27     1189.57     18.89 o 
  -4   3   6     1380.29     1264.53     26.29 o 
  -3   3   6     1260.59     1228.87     20.09 o 
  -2   3   6        1.46        1.05      6.73 o 
  -1   3   6      137.23      134.19      7.52 o 
   0   3   6     2005.86     1901.87     46.07 o 
   1   3   6     1679.30     1628.42     51.93 o 
   2   3   6      304.27      292.59     11.87 o 
   3   3   6       37.50       47.54      6.90 o 
   4   3   6      826.02      800.82     12.89 o 
   5   3   6      680.44      678.62     12.30 o 
   6   3   6      229.08      219.98     11.50 o 
   7   3   6        3.92       13.79     11.19 o 
 -10   4   6       97.88       95.96      8.10 o 
  -9   4   6        2.15        9.14      8.23 o 
  -8   4   6      390.65      389.69     16.16 o 
  -7   4   6     1036.44      984.47     25.78 o 
  -6   4   6      182.46      186.52      6.91 o 
  -5   4   6      271.25      267.37      6.31 o 
  -4   4   6      279.57      279.47      6.28 o 
  -3   4   6     1584.88     1503.14     31.41 o 
  -2   4   6      325.57      307.53      8.32 o 
  -1   4   6      750.10      732.82     13.51 o 
   0   4   6      156.19      150.06      7.43 o 
   1   4   6      637.54      617.26     13.35 o 
   2   4   6      786.38      760.70     12.02 o 
   3   4   6      685.90      679.75     20.51 o 
   4   4   6       12.05        5.57      9.00 o 
   5   4   6       38.75       37.50      9.51 o 
   6   4   6      102.74      101.06     10.04 o 
  -9   5   6      513.54      511.95     13.14 o 
  -8   5   6       29.97       27.38      8.00 o 
  -7   5   6       53.86       53.64      6.97 o 
  -6   5   6      109.28      119.86      7.09 o 
  -5   5   6      677.02      674.36     14.58 o 
  -4   5   6       13.95       11.61      7.07 o 
  -3   5   6      321.30      325.21     11.09 o 
  -2   5   6       82.84       80.30      7.42 o 
  -1   5   6      551.35      542.76     10.58 o 
   0   5   6      158.81      164.31      8.17 o 
   1   5   6      721.45      725.94     15.73 o 
   2   5   6        0.72        7.76      9.34 o 
   3   5   6       81.85       85.84      8.90 o 
   4   5   6      101.65      119.11     10.55 o 
  -7   6   6      603.35      590.08     28.40 o 
  -6   6   6       15.85       21.13      7.63 o 
  -5   6   6      423.70      410.43     15.08 o 
  -4   6   6       11.32       15.54      8.04 o 
  -3   6   6      753.36      735.07     18.33 o 
  -2   6   6       22.89       28.82      8.41 o 
  -1   6   6      422.28      409.92     12.77 o 
   0   6   6        1.80       -0.61      9.37 o 
   1   6   6      264.54      263.00     10.78 o 
   2   6   6        8.43        6.53     10.02 o 
 -11   0   7      966.27      943.53     60.38 o 
  -9   0   7       72.21       74.97      8.12 o 
  -7   0   7      497.88      475.61     39.35 o 
  -5   0   7      828.55      850.85     49.32 o 
  -3   0   7     1555.78     1512.32     37.11 o 
  -1   0   7     3669.49     3549.30    176.64 o 
   1   0   7      284.56      291.04     12.89 o 
   3   0   7     1550.25     1548.29     27.87 o 
   5   0   7        6.48       13.42     11.19 o 
   7   0   7      265.09      290.28     16.80 o 
 -12   1   7       90.70       95.41      7.75 o 
 -11   1   7        4.04       11.28      7.03 o 
 -10   1   7       18.82       25.56      6.03 o 
  -9   1   7     2222.20     2081.86     72.17 o 
  -8   1   7      165.65      161.28      8.63 o 
  -7   1   7      461.82      460.19     14.44 o 
  -6   1   7      157.67      159.64      6.39 o 
  -5   1   7     3707.94     3436.56     56.57 o 
  -4   1   7      131.67      131.11      6.32 o 
  -3   1   7     2341.29     2140.51     95.87 o 
  -2   1   7       76.55      100.40      7.77 o 
  -1   1   7     1898.92     1922.89     56.33 o 
   0   1   7      298.56      303.86      8.87 o 
   1   1   7     3307.58     3153.76     71.77 o 
   2   1   7      162.63      172.36      8.15 o 
   3   1   7        6.63       15.99      7.90 o 
   4   1   7       48.06       53.71      7.50 o 
   5   1   7     1005.65     1064.33     29.07 o 
   6   1   7       30.64       42.01      8.65 o 
   7   1   7      122.17      131.77      9.77 o 
 -12   2   7      104.63      104.13      8.94 o 
 -11   2   7     1007.35      981.70     36.98 o 
 -10   2   7      660.27      666.25     24.14 o 
  -9   2   7        1.91        6.48      6.32 o 
  -8   2   7       33.83       30.76      5.79 o 
  -7   2   7     1888.48     1723.83     32.64 o 
  -6   2   7      603.43      588.18     10.52 o 
  -5   2   7      773.74      680.43      9.35 o 
  -4   2   7       48.17       49.23      6.05 o 
  -3   2   7     1550.34     1468.87     28.25 o 
  -2   2   7     1255.04     1249.81     32.59 o 
  -1   2   7     2696.67     2411.33     99.96 o 
   0   2   7      512.70      502.07     13.27 o 
   1   2   7      305.95      310.06     16.93 o 
   2   2   7      395.93      396.37     10.66 o 
   3   2   7     1899.11     1808.51     49.32 o 
   4   2   7      293.84      274.66      8.41 o 
   5   2   7        3.62        1.85      8.54 o 
   6   2   7       48.34       48.73      9.50 o 
   7   2   7      512.58      484.54     32.56 o 
 -11   3   7        0.39       11.35      8.49 o 
 -10   3   7       62.15       61.56      7.47 o 
  -9   3   7      831.48      848.67     23.50 o 
  -8   3   7      957.72      933.17     23.97 o 
  -7   3   7       83.94       85.99      6.19 o 
  -6   3   7      135.55      117.03      6.51 o 
  -5   3   7      864.24      832.64     16.12 o 
  -4   3   7     1063.42     1025.08     14.84 o 
  -3   3   7      282.98      267.32      7.47 o 
  -2   3   7        8.38       14.59      7.47 o 
  -1   3   7       53.59       58.75      8.18 o 
   0   3   7      770.20      779.74     21.42 o 
   1   3   7      340.24      317.93      8.52 o 
   2   3   7      279.84      274.91     11.22 o 
   3   3   7        4.17        3.19      9.57 o 
   4   3   7      111.22      123.24      7.91 o 
   5   3   7      415.37      398.21     22.61 o 
   6   3   7       97.22       86.73     10.48 o 
 -10   4   7      357.18      350.08     17.69 o 
  -9   4   7       17.24       30.65      8.19 o 
  -8   4   7      197.87      192.47      9.26 o 
  -7   4   7      978.94      913.79     23.08 o 
  -6   4   7     1316.47     1260.90     27.55 o 
  -5   4   7      181.54      182.23      6.62 o 
  -4   4   7        0.08       -5.35      7.24 o 
  -3   4   7      210.83      212.10      8.25 o 
  -2   4   7     1966.83     1824.78     32.72 o 
  -1   4   7      361.97      327.25     16.16 o 
   0   4   7      198.79      186.31      7.34 o 
   1   4   7       40.67       42.53      8.77 o 
   2   4   7      850.57      835.77     13.12 o 
   3   4   7      542.51      546.34     15.59 o 
   4   4   7      170.29      201.40      9.65 o 
   5   4   7        7.19        6.25     10.28 o 
  -9   5   7      175.67      178.61      8.90 o 
  -8   5   7      964.66      968.17     47.52 o 
  -7   5   7        9.72        6.51      7.28 o 
  -6   5   7       49.54       55.31      8.61 o 
  -5   5   7      272.12      270.17      8.21 o 
  -4   5   7     1807.88     1684.79     60.68 o 
  -3   5   7        3.22        8.45      8.44 o 
  -2   5   7       14.27       11.87      7.24 o 
  -1   5   7       83.88       78.73      7.61 o 
   0   5   7      814.45      773.38     11.92 o 
   1   5   7       46.15       47.55      9.48 o 
   2   5   7       57.97       65.86     10.74 o 
   3   5   7       52.20       41.77     10.89 o 
  -6   6   7      564.75      538.03     24.91 o 
  -5   6   7        5.37       17.43      7.68 o 
  -4   6   7       35.70       27.89      9.72 o 
  -3   6   7        2.92       12.52     12.33 o 
  -2   6   7      694.20      686.96     26.52 o 
  -1   6   7       10.31       24.45     10.51 o 
   0   6   7       16.73       26.24     12.03 o 
   1   6   7        9.39        7.16     10.28 o 
 -12   0   8      692.82      714.34     73.77 o 
 -10   0   8     1648.27     1652.17    145.09 o 
  -8   0   8      292.09      286.79     25.14 o 
  -6   0   8     3221.35     3283.66    167.90 o 
  -4   0   8      114.33      113.79      8.02 o 
  -2   0   8     3441.28     3390.49    109.84 o 
   0   0   8      558.08      575.66     13.58 o 
   2   0   8     2201.72     2288.34     21.23 o 
   4   0   8      840.70      872.52     43.17 o 
   6   0   8      137.20      149.34     15.85 o 
 -12   1   8      498.23      499.56     25.69 o 
 -11   1   8       12.44       16.51      7.62 o 
 -10   1   8      188.31      190.36     11.31 o 
  -9   1   8      329.15      325.63     13.42 o 
  -8   1   8     2504.73     2335.17     88.76 o 
  -7   1   8      406.01      405.04     15.48 o 
  -6   1   8      334.88      337.24      8.78 o 
  -5   1   8      139.72      144.42      6.41 o 
  -4   1   8     3311.28     3122.73     72.85 o 
  -3   1   8      167.71      168.69      6.95 o 
  -2   1   8      758.64      772.30     17.26 o 
  -1   1   8       48.31       54.99      7.50 o 
   0   1   8     3141.28     3089.12     63.75 o 
   1   1   8      245.32      255.95      8.07 o 
   2   1   8      690.51      690.05     13.91 o 
   3   1   8       47.38       52.64      8.46 o 
   4   1   8      449.68      475.70     14.12 o 
   5   1   8      105.77      116.81      9.13 o 
   6   1   8      249.05      247.09     12.70 o 
 -12   2   8      206.90      204.85      8.15 o 
 -11   2   8      209.20      207.59      8.44 o 
 -10   2   8     1270.73     1294.85     49.64 o 
  -9   2   8      263.97      257.73      8.96 o 
  -8   2   8      108.64      101.16      6.68 o 
  -7   2   8      219.70      199.81      6.86 o 
  -6   2   8     2715.29     2593.19     48.65 o 
  -5   2   8      169.08      183.67      6.56 o 
  -4   2   8       86.92       80.59      7.25 o 
  -3   2   8       19.18       21.78      6.69 o 
  -2   2   8     2147.93     1988.86     85.35 o 
  -1   2   8       19.19       20.95      9.32 o 
   0   2   8      832.66      798.64     30.51 o 
   1   2   8        4.70        7.58      7.36 o 
   2   2   8      633.06      632.30     19.55 o 
   3   2   8      246.90      246.23      8.07 o 
   4   2   8      710.09      690.30     17.71 o 
   5   2   8      103.20       99.89      8.54 o 
   6   2   8       59.55       48.69      9.98 o 
 -11   3   8       13.28       13.91      8.04 o 
 -10   3   8       64.65       72.16      8.08 o 
  -9   3   8      551.00      535.03     20.13 o 
  -8   3   8      739.10      721.49     16.44 o 
  -7   3   8      632.73      586.01      9.07 o 
  -6   3   8      117.72      105.63      7.13 o 
  -5   3   8      347.21      310.60      6.80 o 
  -4   3   8     2156.07     1980.74     56.96 o 
  -3   3   8      695.58      644.67     14.20 o 
  -2   3   8       33.48       40.08      7.22 o 
  -1   3   8      132.73      123.35      7.62 o 
   0   3   8     1048.19      987.05     36.71 o 
   1   3   8      712.34      667.61     17.47 o 
   2   3   8      160.29      153.81     10.31 o 
   3   3   8       34.64       38.53      8.81 o 
   4   3   8      241.48      245.49     11.22 o 
   5   3   8      208.32      191.01     18.17 o 
 -10   4   8      162.39      171.70      8.66 o 
  -9   4   8      161.10      172.72      9.48 o 
  -8   4   8       38.54       48.52      7.65 o 
  -7   4   8      740.41      734.77     18.92 o 
  -6   4   8      557.54      543.42     15.29 o 
  -5   4   8      648.52      628.93     14.62 o 
  -4   4   8       16.35       15.38      8.13 o 
  -3   4   8      164.51      178.28      7.30 o 
  -2   4   8      370.62      352.17      7.45 o 
  -1   4   8      945.37      868.19     17.00 o 
   0   4   8      103.01      108.53      7.57 o 
   1   4   8       33.04       44.35      9.36 o 
   2   4   8       31.68       43.52      9.37 o 
   3   4   8      513.75      472.26     10.73 o 
   4   4   8       73.23       75.75      9.95 o 
  -8   5   8      123.32      133.06     10.36 o 
  -7   5   8      195.40      192.77     13.27 o 
  -6   5   8       36.44       39.51      7.74 o 
  -5   5   8      189.23      176.21      9.47 o 
  -4   5   8      388.99      369.46     14.18 o 
  -3   5   8      944.20      878.20     21.92 o 
  -2   5   8       14.38       17.61      7.79 o 
  -1   5   8       32.53       39.08      7.56 o 
   0   5   8       99.41       93.90     10.77 o 
   1   5   8      537.30      499.66     13.21 o 
   2   5   8       35.18       37.87     10.25 o 
  -4   6   8       37.71       34.07      9.26 o 
  -3   6   8      132.74      124.79     10.17 o 
  -2   6   8       16.26       23.54      9.04 o 
 -11   0   9     1181.84     1193.85    115.85 o 
  -9   0   9      712.79      721.89     65.85 o 
  -7   0   9     1876.88     1931.48    120.08 o 
  -5   0   9     3271.36     3409.24    165.85 o 
  -3   0   9       87.44       97.83     10.53 o 
  -1   0   9     2117.19     2149.83     49.01 o 
   1   0   9        7.11       13.39     11.24 o 
   3   0   9      806.18      825.31     17.76 o 
   5   0   9      113.51      112.37     12.46 o 
 -12   1   9       22.29       24.38      7.97 o 
 -11   1   9      123.12      125.15      9.01 o 
 -10   1   9       33.73       38.55      6.31 o 
  -9   1   9     1707.69     1706.87     87.74 o 
  -8   1   9      176.41      181.92      6.65 o 
  -7   1   9      890.89      917.50     31.97 o 
  -6   1   9      268.66      279.76      8.55 o 
  -5   1   9      488.62      534.10     16.56 o 
  -4   1   9       91.35      106.91      6.72 o 
  -3   1   9     2183.01     2204.12     58.63 o 
  -2   1   9      253.74      264.03      7.96 o 
  -1   1   9       28.05       28.97      7.16 o 
   0   1   9       26.65       28.19      7.48 o 
   1   1   9     1443.25     1467.81     31.44 o 
   2   1   9       32.67       39.90      8.85 o 
   3   1   9       67.47       71.31      8.49 o 
   4   1   9        7.01       16.25      8.78 o 
   5   1   9      436.87      447.24     21.02 o 
 -11   2   9      556.62      541.07     26.34 o 
 -10   2   9      132.95      132.86      7.53 o 
  -9   2   9      698.48      716.44     28.35 o 
  -8   2   9        0.54        4.55      7.31 o 
  -7   2   9      729.72      718.19     16.14 o 
  -6   2   9     1346.02     1289.11     33.14 o 
  -5   2   9     1621.29     1575.92     41.73 o 
  -4   2   9      165.47      174.14      7.25 o 
  -3   2   9      236.92      231.25      8.77 o 
  -2   2   9      518.70      508.56     15.38 o 
  -1   2   9     1069.32     1064.56     42.08 o 
   0   2   9       55.44       69.83      7.60 o 
   1   2   9        4.81       -1.49     10.05 o 
   2   2   9       83.57       81.03      8.09 o 
   3   2   9      290.92      299.26     12.17 o 
   4   2   9      156.06      149.68     10.39 o 
 -11   3   9       93.50      100.95      8.54 o 
 -10   3   9        1.96        8.20      7.62 o 
  -9   3   9      472.72      478.26     14.53 o 
  -8   3   9      662.60      631.50     24.15 o 
  -7   3   9      491.54      484.11     11.04 o 
  -6   3   9      213.46      207.49      6.99 o 
  -5   3   9      408.06      379.97     17.42 o 
  -4   3   9      614.55      579.65     19.77 o 
  -3   3   9      812.87      765.65     16.37 o 
  -2   3   9      563.27      541.09     15.66 o 
  -1   3   9       67.77       72.72      7.96 o 
   0   3   9      112.61      112.69      8.87 o 
   1   3   9      666.82      642.04     23.70 o 
   2   3   9      346.98      329.31     11.09 o 
   3   3   9       92.64       93.41      9.27 o 
   4   3   9       28.73       28.04     10.77 o 
  -9   4   9      137.77      150.84      8.41 o 
  -8   4   9      134.68      135.35      9.10 o 
  -7   4   9      221.33      233.03      7.61 o 
  -6   4   9      843.47      858.51     22.73 o 
  -5   4   9      210.39      215.38     13.62 o 
  -4   4   9      494.89      478.53      9.81 o 
  -3   4   9      502.98      479.89      8.04 o 
  -2   4   9      422.19      418.03      9.11 o 
  -1   4   9      284.40      261.27      8.08 o 
   0   4   9      468.35      437.60     16.60 o 
   1   4   9       13.22       21.38      9.65 o 
   2   4   9       48.40       52.71     10.41 o 
  -7   5   9       38.22       46.17      9.80 o 
  -6   5   9       19.62       14.22     10.17 o 
  -5   5   9       37.62       44.99      9.87 o 
  -4   5   9      382.88      360.59      9.10 o 
  -3   5   9       36.34       40.82      9.29 o 
  -2   5   9      390.20      342.83     11.01 o 
  -1   5   9       16.92       24.84      8.39 o 
   0   5   9      369.79      342.23     16.79 o 
 -10   0  10     1013.36     1073.20    104.37 o 
  -8   0  10       36.04       50.67      9.25 o 
  -6   0  10     1464.90     1527.74     75.41 o 
  -4   0  10     1108.57     1156.31     35.84 o 
  -2   0  10      671.81      705.24     28.85 o 
   0   0  10     2434.21     2487.42    122.27 o 
   2   0  10       49.32       53.68     11.07 o 
   4   0  10      701.90      713.82     22.27 o 
 -11   1  10        8.58        1.26      7.05 o 
 -10   1  10       45.42       51.41      7.04 o 
  -9   1  10        7.95        8.41      7.34 o 
  -8   1  10     1537.35     1530.66    100.62 o 
  -7   1  10       10.66       18.03      7.71 o 
  -6   1  10      228.61      258.89     10.28 o 
  -5   1  10       35.66       43.83      7.19 o 
  -4   1  10     1146.24     1180.03     33.00 o 
  -3   1  10      117.94      118.79      7.36 o 
  -2   1  10     1298.75     1327.32     38.00 o 
  -1   1  10        4.88       16.88      7.72 o 
   0   1  10       43.08       44.64      7.69 o 
   1   1  10        1.59       12.54      8.55 o 
   2   1  10      971.43      945.17     47.36 o 
   3   1  10        0.73        3.60      8.71 o 
   4   1  10        0.93        6.03      9.30 o 
 -11   2  10       45.61       47.66      7.24 o 
 -10   2  10      512.68      503.56     25.31 o 
  -9   2  10      280.33      280.75      9.00 o 
  -8   2  10       91.12       98.11      7.26 o 
  -7   2  10        4.35        9.34      6.75 o 
  -6   2  10      747.88      734.93     25.42 o 
  -5   2  10     1090.23     1059.52     30.27 o 
  -4   2  10      775.84      763.03     18.26 o 
  -3   2  10       16.37       24.67      7.60 o 
  -2   2  10      432.95      439.59     18.91 o 
  -1   2  10      751.43      755.77     31.18 o 
   0   2  10      885.75      857.78     49.95 o 
   1   2  10      117.73      118.55      8.38 o 
   2   2  10       91.25       98.86     10.52 o 
   3   2  10       16.60       13.95     10.55 o 
 -10   3  10        3.90        7.90      8.51 o 
  -9   3  10       83.99       95.10      8.67 o 
  -8   3  10      772.77      792.68     23.12 o 
  -7   3  10      578.97      582.12     13.95 o 
  -6   3  10      243.00      257.38     11.15 o 
  -5   3  10       86.97       79.66      7.88 o 
  -4   3  10      573.64      549.81     15.41 o 
  -3   3  10      873.63      871.42     26.08 o 
  -2   3  10      293.51      277.39     16.08 o 
  -1   3  10       20.45       19.83      7.90 o 
   0   3  10      182.17      173.10     17.92 o 
   1   3  10      149.82      150.76     11.38 o 
   2   3  10      300.28      284.20     12.01 o 
  -8   4  10       52.11       64.34      8.78 o 
  -7   4  10       19.48       23.92      8.35 o 
  -6   4  10      233.17      230.74      8.99 o 
  -5   4  10      546.58      530.65     13.90 o 
  -4   4  10      253.53      247.57      8.71 o 
  -3   4  10       21.82       25.62      8.25 o 
  -2   4  10      189.34      190.37      8.91 o 
  -1   4  10      391.98      374.10     11.71 o 
   0   4  10      112.68      103.73      9.70 o 
   1   4  10       35.39       18.40     10.90 o 
  -5   5  10       27.12       31.19     10.42 o 
  -4   5  10       54.27       62.68      9.40 o 
  -3   5  10      455.46      431.66     15.31 o 
  -2   5  10        2.18       12.31      9.08 o 
 -11   0  11      268.81      283.79     28.96 o 
  -9   0  11     2390.85     2600.12    224.32 o 
  -7   0  11       18.24       16.20     11.15 o 
  -5   0  11     1578.94     1801.83     51.37 o 
  -3   0  11       85.71       86.36     10.73 o 
  -1   0  11      875.59      940.80     50.00 o 
   1   0  11      749.88      781.20     38.90 o 
 -11   1  11      789.45      842.79     55.99 o 
 -10   1  11        2.36       14.57      7.50 o 
  -9   1  11       30.13       42.89      9.10 o 
  -8   1  11       17.58       26.62      7.64 o 
  -7   1  11     1672.76     1829.97     59.97 o 
  -6   1  11       62.02       72.25      8.04 o 
  -5   1  11        1.17       -0.53      7.98 o 
  -4   1  11       52.41       62.26      7.76 o 
  -3   1  11     1462.89     1541.92     52.64 o 
  -2   1  11      109.08      130.54      8.92 o 
  -1   1  11       66.74       78.16      8.73 o 
   0   1  11       72.75       67.83      7.53 o 
   1   1  11      562.85      546.76     39.67 o 
   2   1  11       61.95       65.94     11.45 o 
 -10   2  11      107.60      114.43      8.21 o 
  -9   2  11      747.16      793.48     42.23 o 
  -8   2  11      181.83      197.11      9.17 o 
  -7   2  11       82.21       90.57      7.65 o 
  -6   2  11        9.39       20.28      7.94 o 
  -5   2  11     1047.46     1015.34     50.53 o 
  -4   2  11      195.07      207.27     10.72 o 
  -3   2  11       26.54       32.89      7.76 o 
  -2   2  11        4.08        7.97      8.11 o 
  -1   2  11      664.53      668.79     22.28 o 
   0   2  11      237.27      241.35     20.67 o 
   1   2  11      179.34      178.97     10.59 o 
   2   2  11       17.87       26.50      9.74 o 
  -9   3  11       45.96       48.23      9.06 o 
  -8   3  11      125.59      125.12      8.88 o 
  -7   3  11      886.21      899.16     51.51 o 
  -6   3  11      519.40      514.10     25.58 o 
  -5   3  11       30.39       38.15      9.75 o 
  -4   3  11       70.81       70.94      9.15 o 
  -3   3  11     1049.19     1040.75     39.41 o 
  -2   3  11      584.57      568.22     25.96 o 
  -1   3  11       95.22       90.09      8.86 o 
   0   3  11        7.01       13.09      9.56 o 
   1   3  11      213.96      211.17     10.76 o 
  -7   4  11       40.11       39.14      9.76 o 
  -6   4  11      245.67      235.74     10.71 o 
  -5   4  11      298.91      280.02      9.44 o 
  -4   4  11      232.29      208.10      8.46 o 
  -3   4  11       15.15        9.27      9.98 o 
  -2   4  11       26.37       31.16     10.20 o 
  -1   4  11      169.37      160.14      9.45 o 
 -10   0  12      499.34      621.07     61.53 o 
  -8   0  12     1039.51     1185.71     90.85 o 
  -6   0  12      301.96      360.89     23.63 o 
  -4   0  12      665.78      750.21     38.39 o 
  -2   0  12        4.39       13.41     12.86 o 
   0   0  12      138.67      172.64     31.97 o 
 -10   1  12      159.06      174.43      8.81 o 
  -9   1  12        4.84       16.55     10.17 o 
  -8   1  12      708.55      834.41     27.73 o 
  -7   1  12       83.43      108.65      9.34 o 
  -6   1  12      910.69     1023.79     24.42 o 
  -5   1  12      127.03      139.74      7.94 o 
  -4   1  12       82.93       91.05      7.67 o 
  -3   1  12       26.32       22.16      8.30 o 
  -2   1  12      726.97      755.97     41.85 o 
  -1   1  12       80.16       68.41      8.22 o 
   0   1  12        9.15       12.25      8.71 o 
   1   1  12       47.82       46.07     15.93 o 
  -9   2  12      231.81      252.39      9.46 o 
  -8   2  12      391.31      416.43     18.42 o 
  -7   2  12       49.13       57.15      8.50 o 
  -6   2  12      410.02      447.15     24.15 o 
  -5   2  12      136.62      154.71     14.89 o 
  -4   2  12      615.64      644.09     21.73 o 
  -3   2  12      152.20      154.55      9.46 o 
  -2   2  12       53.76       62.34     11.23 o 
  -1   2  12       64.55       59.79      9.66 o 
   0   2  12      376.93      365.60     23.45 o 
  -7   3  12      218.91      205.70     28.49 o 
  -6   3  12      110.10      123.15      9.72 o 
  -5   3  12      263.64      268.46     10.70 o 
  -4   3  12        7.38       18.28      9.60 o 
  -3   3  12       85.25       83.50      9.76 o 
  -2   3  12      344.89      345.53     11.43 o 
  -7   0  13      162.60      199.36     13.83 o 
  -5   0  13      942.49     1060.40     43.17 o 
  -3   0  13      488.43      468.81     51.91 o 
  -8   1  13       40.50       48.41      9.14 o 
  -7   1  13      877.58     1012.93     46.46 o 
  -6   1  13       45.40       61.66      9.89 o 
  -5   1  13      381.97      418.11     22.94 o 
  -4   1  13        9.74       16.99      8.90 o 
  -3   1  13      300.38      307.06     44.68 o 
  -2   1  13       45.83       47.27      9.72 o 
  -7   2  13      222.97      236.61     29.07 o 
  -6   2  13        3.80        2.00      9.35 o 
  -5   2  13      420.63      463.89     15.11 o 
  -4   2  13      165.04      170.58     10.46 o 
  -3   2  13      491.64      513.34     36.74 o 
                                                 
